# Supplementary material for: Assessment of Enterovirus Excretion and Identification of VDPVs in Patients with Primary Immunodeficiency in India: Outcome of ICMR–WHO Collaborative Study Phase-I
Source: Vaccines (Basel). 2023 Jul 6;11(7):1211. doi: 10.3390/vaccines11071211 (PMC10383878; doi:10.3390/vaccines11071211)
Supplement: Supplementary file 1 [file vaccines-11-01211-s001.zip]

Archive with 1 entries (1 files):
- vaccines-2297611-supplementary.pdf
